# Supplementary material for: Ox-LDL induced profound changes of small non-coding RNA in rat endothelial cells
Source: Front Cardiovasc Med. 2023 Feb 7;10:1060719. doi: 10.3389/fcvm.2023.1060719 (PMC9941181; doi:10.3389/fcvm.2023.1060719)
Supplement: Supplementary file 1 [file Table_1.XLSX]

## Sheet: piRNA
piRNA_ID	MeanCPM(LDL)	MeanCPM(NC)	log2(LDL/NC)	log2FoldChange	pvalue	qvalue	result
rno_piR_005639	0.0001	20	-17.6096	-3.90985	0.0389658	0.165854	down
rno_piR_037849	0.0001	27.6667	-18.0778	-3.4284	0.0401918	0.167218	down
rno_piR_005887	0.0001	47	-18.8423	-3.27373	0.0157888	0.0728041	down
rno_piR_000521	9.66667	2056.33	-7.73284	-3.07686	2.25919e-15	5.00033e-14	down
rno_piR_000753	1.6667	250.667	-7.23263	-2.84145	3.71548e-06	3.4265e-05	down
rno_piR_003035	2.00003	313.667	-7.29306	-2.80494	9.34607e-07	8.86541e-06	down
rno_piR_026502	0.0001	75.6667	-19.5293	-2.6503	0.00533801	0.029365	down
rno_piR_005854	35.6667	5775.67	-7.33927	-2.55654	2.02764e-16	5.60981e-15	down
rno_piR_005604	8.66667	1251.67	-7.17416	-2.38254	8.09029e-12	1.49221e-10	down
rno_piR_005359	5.33333	933	-7.4507	-2.37853	1.3872e-11	2.30276e-10	down
rno_piR_005556	878.667	114468	-7.02542	-2.16295	2.29255e-16	5.85482e-15	down
rno_piR_011541	199	22595.7	-6.82713	-1.98992	2.78729e-11	4.40657e-10	down
rno_piR_028962	0.6667	85	-6.99428	-1.9783	0.0153529	0.0717911	down
rno_piR_005596	54.3333	6146	-6.82167	-1.94938	2.84573e-13	5.90488e-12	down
rno_piR_000324	1.66667	162	-6.60288	-1.8959	0.00127845	0.00786012	down
rno_piR_025314	198	21159	-6.73963	-1.85854	5.91532e-13	1.15523e-11	down
rno_piR_000194	3.66667	479	-7.02941	-1.81027	8.62384e-06	7.53451e-05	down
rno_piR_000575	1.33333	159.333	-6.90087	-1.75776	0.00301953	0.018227	down
rno_piR_004288	4.33333	358	-6.36834	-1.72	0.000289613	0.00196227	down
rno_piR_028510	67.6667	6562	-6.59955	-1.71533	3.02184e-05	0.000250813	down
rno_piR_031279	4	374	-6.54689	-1.67894	0.000121735	0.000898134	down
rno_piR_012738	27.6667	2514.67	-6.50607	-1.67554	4.01372e-08	4.58203e-07	down
rno_piR_000906	2.66667	202.333	-6.24555	-1.60289	0.00330273	0.0192369	down
rno_piR_008639	1226.67	107713	-6.45631	-1.5851	6.12652e-10	8.8435e-09	down
rno_piR_020500	2.33337	183.333	-6.29591	-1.43859	0.0113859	0.058657	down
rno_piR_000685	1733.33	137002	-6.3045	-1.39294	3.40796e-09	4.3517e-08	down
rno_piR_005791	7.66667	596.667	-6.28218	-1.38094	8.98328e-05	0.000677829	down
rno_piR_005593	5.66667	345.667	-5.93074	-1.30304	0.0122829	0.0608645	down
rno_piR_031043	21.6667	1292.67	-5.89873	-1.24047	0.00308406	0.0182841	down
rno_piR_020049	149	10295.3	-6.11053	-1.09143	0.000187577	0.00132501	down
rno_piR_012452	338.667	21853.3	-6.01184	-1.07603	0.000491697	0.00326487	down
rno_piR_000965	78	4874.67	-5.96569	-0.944006	0.000193652	0.00133943	down
rno_piR_011266	4	218.667	-5.77259	-0.936416	0.0402934	0.167218	down
rno_piR_009129	4.66667	285.333	-5.93411	-0.902316	0.0287137	0.123805	down
rno_piR_019160	93.6667	5490.33	-5.87321	-0.880817	0.0120876	0.0608045	down
rno_piR_000030	423	24964.3	-5.88307	-0.860673	0.000164897	0.00119013	down
rno_piR_023447	295	16392.7	-5.79619	-0.688231	0.0172638	0.0774537	down
rno_piR_005901	767.667	38853.3	-5.66141	-0.640736	0.0114841	0.058657	down
rno_piR_000216	2634.67	55311	-4.39187	0.634668	0.00548382	0.029365	up
rno_piR_000699	201.333	4265	-4.40489	0.697739	0.0096602	0.0509077	up
rno_piR_028247	33	519.333	-3.97612	0.854145	0.0130067	0.062583	up
rno_piR_001414	50	703	-3.81352	1.13106	6.59743e-05	0.000509383	up
rno_piR_010957	8.66667	120	-3.79141	1.26844	0.00338614	0.0193827	up
rno_piR_015914	401.333	5394	-3.74848	1.35217	0.000749838	0.0048813	up
rno_piR_001200	390.333	4932.67	-3.65959	1.40332	3.50884e-08	4.16048e-07	up
rno_piR_005608	271.333	3318.67	-3.61247	1.49796	4.14039e-08	4.58203e-07	up
rno_piR_005700	326.333	3476	-3.41301	1.69457	8.17134e-10	1.13037e-08	up
rno_piR_006831	5.66667	57	-3.33039	1.71293	0.00107008	0.00670313	up
rno_piR_005597	65.3333	702.667	-3.42695	1.74477	2.29655e-07	2.31047e-06	up
rno_piR_008315	15.3333	134.667	-3.13465	1.97694	2.63084e-07	2.56893e-06	up
rno_piR_010744	3.66667	27.6667	-2.91561	2.15695	0.000952483	0.00608124	up
rno_piR_005595	2919	22224.7	-2.92862	2.16936	7.29987e-16	1.73111e-14	up
rno_piR_008271	8	55.3333	-2.79008	2.24648	4.68383e-06	4.20279e-05	up
rno_piR_006724	12.3333	85.6667	-2.79617	2.27332	7.9354e-08	8.49856e-07	up
rno_piR_023471	177.333	1140.67	-2.68534	2.32644	3.27688e-18	9.89023e-17	up
rno_piR_008479	13.6667	93.3333	-2.77173	2.35363	1.95099e-08	2.399e-07	up
rno_piR_002430	6	41	-2.77259	2.41564	1.63728e-05	0.000139378	up
rno_piR_001415	24.3333	157.333	-2.69282	2.41831	4.88641e-10	7.37404e-09	up
rno_piR_008668	22	127.333	-2.53303	2.68437	1.20318e-11	2.10239e-10	up
rno_piR_007198	11	57.3333	-2.38187	2.77251	3.0011e-09	3.98546e-08	up
rno_piR_002302	73	360	-2.30203	2.80868	1.149e-20	4.76833e-19	up
rno_piR_011462	7.33333	33.6667	-2.19878	2.975	1.27918e-07	1.32715e-06	up
rno_piR_005900	171.667	795.667	-2.21255	2.97623	1.24666e-18	4.1389e-17	up
rno_piR_010458	1.66667	7	-2.07039	3.02197	0.00385775	0.021708	up
rno_piR_005633	98	401.333	-2.03395	3.05042	1.84785e-20	6.81651e-19	up
rno_piR_001199	4673	14899	-1.67279	3.50727	2.15329e-30	1.42979e-28	up
rno_piR_021555	1	3.66673	-1.8745	3.62115	0.0145674	0.0690909	up
rno_piR_000046	1	2.33337	-1.22241	3.7267	0.0127207	0.0621067	up
rno_piR_005736	46	101	-1.13465	4.00649	1.55312e-27	8.59392e-26	up
rno_piR_008114	0.3334	2.00007	-2.58472	4.04448	0.0225113	0.0996501	up
rno_piR_015473	0.3334	0.0001	11.703	4.45745	0.0261567	0.114263	up
rno_piR_000219	208	332.333	-0.676047	4.53682	3.70455e-40	3.07477e-38	up
rno_piR_004352	0.6667	0.0001	12.7028	4.62794	0.0165031	0.0750551	up
rno_piR_034595	0.6667	0.0001	12.7028	5.04666	0.00547969	0.029365	up
rno_piR_022313	23.6667	18.3333	0.368387	5.42103	4.68309e-25	2.22112e-23	up
rno_piR_005598	21539	14397	0.581183	5.77873	1.06851e-68	1.18248e-66	up
rno_piR_030159	2	0.0001	14.2877	6.19859	3.92143e-05	0.000309979	up
rno_piR_001622	1.66667	0.0001	14.0247	6.23896	3.5243e-05	0.000285382	up
rno_piR_013244	198.667	66	1.58981	6.72123	1.75866e-80	2.91937e-78	up
rno_piR_005567	953819	139756	2.7708	7.99879	1.02539e-129	3.40428e-127	up

## Sheet: snoRNA
snoRNA_ID	MeanCPM(LDL)	MeanCPM(NC)	log2(LDL/NC)	log2FoldChange	pvalue	qvalue	result
ENSRNOG00000061662	0.0001	227	-21.1143	-5.17602	0.000450024	0.00161535	down
ENSRNOG00000056217	0.0001	130.667	-20.3175	-4.33259	0.00917692	0.0252365	down
ENSRNOG00000060578	628	7524.67	-3.58279	-3.01047	4.18354e-20	7.13294e-19	down
ENSRNOG00000051923	66.3334	594	-3.16266	-2.67439	0.000711422	0.00250098	down
ENSRNOG00000056115	72.6667	712.333	-3.29319	-2.61394	5.30602e-05	0.000234981	down
ENSRNOG00000059657	52.3334	467.333	-3.15865	-2.55623	0.00129586	0.00429019	down
ENSRNOG00000059277	591.333	5076	-3.10165	-2.51521	2.00894e-15	2.20983e-14	down
ENSRNOG00000060595	35	265.667	-2.92419	-2.50123	0.0166297	0.0423188	down
ENSRNOG00000059569	31	240	-2.95269	-2.38892	0.0209912	0.0522481	down
ENSRNOG00000047709	527	4494.33	-3.09223	-2.3762	4.3306e-14	4.6148e-13	down
ENSRNOG00000060388	1213	9499	-2.9692	-2.36454	4.0196e-16	4.72649e-15	down
ENSRNOG00000060203	34.3333	281.667	-3.03631	-2.29106	0.0148676	0.038906	down
ENSRNOG00000061901	40.6667	280	-2.78351	-2.28753	0.016482	0.0422585	down
ENSRNOG00000054315	925	5992.33	-2.69559	-2.2019	6.02942e-07	3.4848e-06	down
ENSRNOG00000051927	138.333	945.333	-2.77267	-2.1115	3.50601e-05	0.000157309	down
ENSRNOG00000059686	73.3333	431.333	-2.55626	-2.06903	0.00812777	0.0227178	down
ENSRNOG00000058283	200.333	1356.33	-2.75924	-2.04306	5.72951e-06	2.79109e-05	down
ENSRNOG00000055652	7825.67	51656	-2.72265	-2.03093	7.25033e-24	2.47236e-22	down
ENSRNOG00000055027	314	1863.67	-2.56931	-1.97707	2.19598e-06	1.15204e-05	down
ENSRNOG00000052344	55.3334	405	-2.8717	-1.97094	0.0114915	0.0306141	down
ENSRNOG00000054687	128	687.333	-2.42487	-1.96538	0.00205576	0.00667633	down
ENSRNOG00000061767	189.333	1101	-2.53981	-1.95407	0.000519669	0.00184591	down
ENSRNOG00000058995	66.3333	398.667	-2.58738	-1.94884	0.0105899	0.0288892	down
ENSRNOG00000051367	482.333	2762	-2.51761	-1.92664	1.22494e-07	8.3541e-07	down
ENSRNOG00000057567	2574.67	15219.3	-2.56345	-1.89216	1.67107e-17	2.1105e-16	down
ENSRNOG00000061471	845.333	4826.67	-2.51343	-1.8584	1.76753e-12	1.72208e-11	down
ENSRNOG00000057398	64.3334	318.667	-2.30841	-1.76516	0.0431404	0.0987308	down
ENSRNOG00000052156	976.667	4913	-2.33067	-1.65856	1.3715e-10	1.1692e-09	down
ENSRNOG00000054149	57.3333	297.667	-2.37625	-1.655	0.0486181	0.107992	down
ENSRNOG00000056913	89	400	-2.16812	-1.65254	0.0207326	0.051984	down
ENSRNOG00000053964	558.333	2761.67	-2.30634	-1.64147	4.41771e-07	2.69007e-06	down
ENSRNOG00000055249	96	452.333	-2.23628	-1.60658	0.0203892	0.0515017	down
ENSRNOG00000053480	230	1102.33	-2.26085	-1.59991	0.000312801	0.0011594	down
ENSRNOG00000057952	231.667	918.333	-1.98697	-1.55137	0.0156671	0.0404733	down
ENSRNOG00000053973	193	813.667	-2.07584	-1.5494	0.00397033	0.0118762	down
ENSRNOG00000058535	232.333	1124.33	-2.2748	-1.52577	0.000896536	0.00308807	down
ENSRNOG00000057181	15886	67104.7	-2.07866	-1.51091	9.70649e-06	4.66185e-05	down
ENSRNOG00000060539	132.667	507	-1.93418	-1.456	0.0303997	0.074045	down
ENSRNOG00000051492	1417.67	5817.33	-2.03684	-1.45368	1.29532e-06	7.01118e-06	down
ENSRNOG00000056382	284	1140.67	-2.00591	-1.44157	0.00411861	0.0122126	down
ENSRNOG00000057925	1620.33	6502.33	-2.00467	-1.41604	1.06648e-05	5.05096e-05	down
ENSRNOG00000055387	260.667	1002.33	-1.94308	-1.41209	0.00643926	0.0182982	down
ENSRNOG00000060290	1584.33	6419.33	-2.01855	-1.36849	1.13914e-06	6.46413e-06	down
ENSRNOG00000052573	1272	4955.33	-1.96188	-1.293	2.05454e-07	1.37372e-06	down
ENSRNOG00000060816	332	1245.67	-1.90766	-1.28998	0.00223656	0.00712773	down
ENSRNOG00000060919	115.667	446.333	-1.94815	-1.26835	0.041023	0.0951621	down
ENSRNOG00000053586	678	2483.33	-1.87292	-1.25051	0.000143116	0.000548342	down
ENSRNOG00000059486	121.667	466.667	-1.93946	-1.23606	0.048613	0.107992	down
ENSRNOG00000052300	201.667	732.333	-1.86053	-1.22741	0.0133396	0.0352621	down
ENSRNOG00000060989	621.333	2286.33	-1.8796	-1.2086	0.000220409	0.000835107	down
ENSRNOG00000056978	804	2858.67	-1.83007	-1.15826	8.99578e-05	0.00036089	down
ENSRNOG00000052033	2331	8197.33	-1.81421	-1.13709	5.66865e-07	3.33278e-06	down
ENSRNOG00000056973	365	1231.67	-1.75464	-1.12521	0.0075183	0.0211879	down
ENSRNOG00000056599	996.333	3388	-1.76573	-1.10777	8.90216e-05	0.00036089	down
ENSRNOG00000057923	199.333	624.333	-1.64713	-1.09693	0.0479695	0.107992	down
ENSRNOG00000057809	605.667	2018.33	-1.73657	-1.08564	0.00337354	0.0101928	down
ENSRNOG00000057012	1068	3581	-1.74545	-1.05842	8.86841e-05	0.00036089	down
ENSRNOG00000060031	645	1944.33	-1.5919	-1.02315	0.00584748	0.0167562	down
ENSRNOG00000054612	2682.67	8087	-1.59194	-0.966314	3.21075e-05	0.000145982	down
ENSRNOG00000053438	2237.33	6735	-1.5899	-0.942859	2.53848e-05	0.000118578	down
ENSRNOG00000056834	619.333	1658.67	-1.42124	-0.891104	0.0395029	0.0922636	down
ENSRNOG00000061361	1703.33	4940.33	-1.53625	-0.858084	0.00212023	0.00682074	down
ENSRNOG00000055722	1292.33	3448.33	-1.41592	-0.794755	0.00312129	0.00958882	down
ENSRNOG00000052293	1911.67	5319.67	-1.4765	-0.770781	0.00242867	0.00766831	down
ENSRNOG00000052748	1033.67	2580.67	-1.31997	-0.746962	0.0339864	0.0810445	down
ENSRNOG00000060466	17447.7	44630.7	-1.355	-0.695673	6.17605e-05	0.000266586	down
ENSRNOG00000056054	10281	23981	-1.22191	-0.612354	0.010907	0.029518	down
ENSRNOG00000059255	31711.3	77481.7	-1.28886	-0.600399	0.000784974	0.00273139	down
ENSRNOG00000055378	5265.67	5524.33	-0.0691842	0.633313	0.00905806	0.0251122	up
ENSRNOG00000060075	2344.67	2248.67	0.060313	0.745968	0.00508849	0.0147049	up
ENSRNOG00000056455	1357	1246	0.123117	0.763934	0.0264744	0.064948	up
ENSRNOG00000058492	623	571.667	0.124058	0.833002	0.0417395	0.09617	up
ENSRNOG00000060532	665.333	597	0.156346	0.883969	0.0344433	0.0815635	up
ENSRNOG00000054676	19284	16674.7	0.209746	0.935813	0.00276994	0.00858682	up
ENSRNOG00000056377	2614	2124.67	0.299023	1.01411	0.000296176	0.00110985	up
ENSRNOG00000056942	6367.67	5048.67	0.334862	1.03334	3.79598e-06	1.87598e-05	up
ENSRNOG00000059407	5901	4750.33	0.312931	1.04538	6.51033e-05	0.000274077	up
ENSRNOG00000059083	723	594.333	0.282723	1.06374	0.0358704	0.0843572	up
ENSRNOG00000060616	369.667	283.333	0.383725	1.07404	0.0332282	0.0803604	up
ENSRNOG00000059404	1848	1424.67	0.37534	1.08108	0.00011956	0.000468621	up
ENSRNOG00000053089	9291	7016	0.405185	1.12634	3.4564e-06	1.73328e-05	up
ENSRNOG00000052617	1531	1136	0.430511	1.16186	0.000393685	0.00144351	up
ENSRNOG00000053988	5923	3937.67	0.588987	1.31448	3.10048e-07	1.9223e-06	up
ENSRNOG00000057278	5862	3801.67	0.624761	1.33015	1.63079e-08	1.18319e-07	up
ENSRNOG00000059148	4990.67	3278.33	0.60627	1.34338	1.261e-06	6.9355e-06	up
ENSRNOG00000055640	2500.33	1581.33	0.660979	1.34811	2.69178e-07	1.71666e-06	up
ENSRNOG00000053003	1586	1037	0.612977	1.36078	6.46778e-05	0.000274077	up
ENSRNOG00000056003	746.333	458.667	0.702374	1.38068	0.000431365	0.00156485	up
ENSRNOG00000054145	1221.67	797	0.616199	1.39337	0.000964225	0.00328801	up
ENSRNOG00000058132	13685.3	8541	0.680154	1.39901	7.48739e-10	5.93767e-09	up
ENSRNOG00000058269	12419.3	7531.67	0.721547	1.44081	4.1145e-10	3.34058e-09	up
ENSRNOG00000054970	915.333	550	0.734866	1.45374	8.90135e-05	0.00036089	up
ENSRNOG00000061334	555.333	318.333	0.802816	1.48213	0.00101985	0.00340951	up
ENSRNOG00000058488	2702.33	1596.67	0.759142	1.49807	1.40239e-06	7.47213e-06	up
ENSRNOG00000057249	1713.33	957.667	0.83921	1.56971	2.85057e-06	1.45081e-05	up
ENSRNOG00000060216	20289.7	11014.7	0.881319	1.60917	2.35382e-11	2.11224e-10	up
ENSRNOG00000051436	2047.33	1041.33	0.975314	1.64248	2.71847e-07	1.71666e-06	up
ENSRNOG00000047430	3053	1565	0.964065	1.67637	1.62876e-10	1.35465e-09	up
ENSRNOG00000059902	4212	2148.33	0.971288	1.71128	5.73199e-09	4.24915e-08	up
ENSRNOG00000056237	33963.3	17060.3	0.993332	1.73402	9.49529e-10	7.35885e-09	up
ENSRNOG00000061678	16149.3	8179.67	0.981361	1.73964	2.23555e-08	1.58817e-07	up
ENSRNOG00000055675	1194.33	541.667	1.14073	1.82998	4.56702e-07	2.7322e-06	up
ENSRNOG00000053764	6346.33	2864.67	1.14756	1.87107	3.3908e-13	3.40077e-12	up
ENSRNOG00000052660	393	185.333	1.08441	1.91371	0.002515	0.00786802	up
ENSRNOG00000057600	453.333	202	1.16622	1.94977	0.00101361	0.00340951	up
ENSRNOG00000058449	644	281	1.19649	1.95324	0.00012187	0.000472247	up
ENSRNOG00000052026	512	212.333	1.26981	2.01451	0.000117662	0.000466545	up
ENSRNOG00000059804	4847.67	1863.33	1.3794	2.05292	1.22917e-20	2.32859e-19	up
ENSRNOG00000052120	177.667	76.3333	1.21879	2.06514	0.0149463	0.038906	up
ENSRNOG00000055161	510.667	198	1.36688	2.08302	3.1218e-05	0.000143856	up
ENSRNOG00000051714	2301	880.333	1.38614	2.14834	3.01453e-09	2.28435e-08	up
ENSRNOG00000057240	17322.7	6022	1.52435	2.23648	4.77958e-21	9.58727e-20	up
ENSRNOG00000059478	1412	476	1.56871	2.27671	8.29965e-11	7.25687e-10	up
ENSRNOG00000060842	7010	2352.67	1.57512	2.30722	1.78188e-15	2.02541e-14	up
ENSRNOG00000054324	8350.33	2797	1.57795	2.31721	2.15507e-16	2.62457e-15	up
ENSRNOG00000055361	1354	431	1.65147	2.33351	9.79291e-12	9.02536e-11	up
ENSRNOG00000058009	966.333	312.333	1.62943	2.34301	6.04315e-08	4.20554e-07	up
ENSRNOG00000061087	626.333	196	1.67608	2.38897	1.15634e-06	6.46413e-06	up
ENSRNOG00000055561	8265.33	2536.33	1.70433	2.44887	8.27989e-18	1.08594e-16	up
ENSRNOG00000056779	821.667	248.667	1.72434	2.47517	2.17504e-07	1.42633e-06	up
ENSRNOG00000058816	5505.33	1596	1.78637	2.49741	5.68314e-23	1.61496e-21	up
ENSRNOG00000057993	5916.67	1677.33	1.81862	2.53765	3.34736e-20	6.00764e-19	up
ENSRNOG00000061186	8263.33	2256	1.87296	2.61466	5.08739e-19	7.54261e-18	up
ENSRNOG00000060502	3849	1004.67	1.93777	2.62044	1.70859e-24	6.47367e-23	up
ENSRNOG00000057682	1593.33	413	1.94783	2.66198	4.89131e-12	4.63316e-11	up
ENSRNOG00000054559	508.667	122.667	2.05198	2.72498	2.53469e-06	1.30959e-05	up
ENSRNOG00000061656	81206	19665	2.04596	2.80028	1.34188e-22	3.51986e-21	up
ENSRNOG00000059444	3011.33	693.333	2.11878	2.82783	7.8913e-22	1.79396e-20	up
ENSRNOG00000054081	8342.33	1941.67	2.10316	2.84427	3.86061e-22	9.40335e-21	up
ENSRNOG00000055569	25583	5680	2.17122	2.91828	4.61166e-25	1.96572e-23	up
ENSRNOG00000058679	10697	2375.33	2.171	2.92118	1.77376e-21	3.78032e-20	up
ENSRNOG00000044194	129.333	32	2.01495	2.98155	0.0112613	0.0302369	up
ENSRNOG00000055658	57323	11779.7	2.28282	3.02159	3.01387e-31	2.05546e-29	up
ENSRNOG00000059926	5007	1006.67	2.31436	3.04545	4.46366e-20	7.24814e-19	up
ENSRNOG00000060627	9140	1867.33	2.29121	3.0509	6.429e-19	9.13454e-18	up
ENSRNOG00000055941	6740	1259.67	2.41971	3.14708	1.74754e-27	8.51304e-26	up
ENSRNOG00000055019	1506.67	279.333	2.4313	3.14776	8.34957e-14	8.62789e-13	up
ENSRNOG00000052487	11348.7	2054.33	2.46578	3.23243	8.86879e-20	1.37466e-18	up
ENSRNOG00000056657	8229.33	1184.33	2.7967	3.547	1.68151e-23	5.21269e-22	up
ENSRNOG00000060818	14253.3	1670.33	3.09309	3.86786	1.41192e-28	8.02444e-27	up
ENSRNOG00000058078	1475.33	136	3.43936	4.17504	5.68571e-18	7.75531e-17	up
ENSRNOG00000054310	43186.3	3303.67	3.70843	4.46737	5.96356e-50	6.77858e-48	up
ENSRNOG00000058701	112	7.00007	3.99999	4.76126	0.00198124	0.00649619	up
ENSRNOG00000060706	68	0.0001	19.3752	4.92618	0.00455008	0.0133757	up
ENSRNOG00000051969	238.667	12	4.31389	4.94117	5.37676e-05	0.000235061	up
ENSRNOG00000059171	20599.3	949.667	4.43903	5.1739	7.0121e-60	1.19556e-57	up
ENSRNOG00000054774	76144.7	2824	4.75293	5.48721	7.09754e-101	2.42026e-98	up
ENSRNOG00000061849	4347.67	130	5.06366	5.95271	6.35884e-33	5.42091e-31	up

## Sheet: snRNA
snRNA_ID	MeanCPM(LDL)	MeanCPM(NC)	log2(LDL/NC)	log2FoldChange	pvalue	qvalue	result
ENSRNOG00000057990	16.3334	230.333	-3.81783	-3.20864	0.0188251	0.0687115	down
ENSRNOG00000059413	21	244	-3.53842	-3.17805	0.010896	0.0440602	down
ENSRNOG00000051685	16.3334	199.667	-3.6117	-2.86986	0.0357784	0.111141	down
ENSRNOG00000053993	29	277	-3.25576	-2.82021	0.0111659	0.0440602	down
ENSRNOG00000061843	20.6667	194	-3.23068	-2.81803	0.0303979	0.0986244	down
ENSRNOG00000055021	67	638.667	-3.25283	-2.75915	0.000113913	0.000921027	down
ENSRNOG00000057077	84	689.333	-3.03674	-2.69545	0.000115165	0.000921027	down
ENSRNOG00000057277	143.333	1076	-2.90823	-2.6151	8.26831e-06	9.28595e-05	down
ENSRNOG00000052938	253	2222.67	-3.13508	-2.59591	3.0953e-09	1.12978e-07	down
ENSRNOG00000058190	6359.33	44407	-2.80384	-2.46832	5.4467e-06	7.22925e-05	down
ENSRNOG00000053445	42	281.333	-2.74382	-2.38211	0.0160435	0.0600602	down
ENSRNOG00000052742	302.667	1967.67	-2.70068	-2.30781	5.88502e-08	1.71843e-06	down
ENSRNOG00000055590	139	808.333	-2.53987	-2.22056	0.000318223	0.00202003	down
ENSRNOG00000056829	177	896.333	-2.34029	-2.05059	0.00248996	0.0113605	down
ENSRNOG00000057067	862.667	3961	-2.19899	-1.8221	3.23098e-06	4.71723e-05	down
ENSRNOG00000060700	108.667	523	-2.2669	-1.81186	0.00491064	0.0204844	down
ENSRNOG00000059280	1306.67	5521.33	-2.07913	-1.64055	1.81202e-07	4.40925e-06	down
ENSRNOG00000054471	1088	4146.67	-1.93027	-1.48932	9.55245e-07	1.74332e-05	down
ENSRNOG00000060659	168	551.667	-1.71534	-1.38297	0.0285722	0.0948078	down
ENSRNOG00000056985	1260.67	3988.33	-1.6616	-1.31624	0.00178938	0.00900861	down
ENSRNOG00000051652	1342	4416.67	-1.71857	-1.28861	6.44184e-05	0.000627006	down
ENSRNOG00000060531	2703.67	8492.67	-1.6513	-1.23404	0.000238142	0.0015804	down
ENSRNOG00000055607	328.667	948	-1.52826	-1.22124	0.0266609	0.0905232	down
ENSRNOG00000058098	2870.67	8047	-1.48707	-1.06533	0.000203446	0.00141443	down
ENSRNOG00000053251	8857.33	22068.3	-1.31703	-0.804618	6.23059e-05	0.000627006	down
ENSRNOG00000052823	34379.7	73550.7	-1.09718	-0.600742	0.000826835	0.00502991	down
ENSRNOG00000057270	3939.33	3430.67	0.199463	0.668632	0.00413217	0.017744	up
ENSRNOG00000057937	8140	6830.33	0.253073	0.696486	0.00141482	0.00737725	up
ENSRNOG00000059272	5754.67	4490.67	0.357803	0.795724	0.00199159	0.00969241	up
ENSRNOG00000061141	2837.67	2017	0.492494	0.968846	0.00011986	0.000921027	up
ENSRNOG00000060039	701.333	495.333	0.501701	0.976679	0.0146533	0.0562994	up
ENSRNOG00000057955	639004	429819	0.572096	1.07726	1.45172e-06	2.35501e-05	up
ENSRNOG00000056195	2898.33	1697.33	0.771954	1.2268	0.000110947	0.000921027	up
ENSRNOG00000056101	1901	1111.33	0.774467	1.25693	0.00120703	0.00659781	up
ENSRNOG00000056893	2111	1213.33	0.798951	1.33658	0.00389005	0.0172105	up
ENSRNOG00000060836	2010	1140	0.818162	1.36987	0.000128858	0.000940662	up
ENSRNOG00000058970	713	378.667	0.912974	1.37952	0.00109178	0.00637602	up
ENSRNOG00000057627	281	127.667	1.13819	1.57938	0.0225462	0.0783749	up
ENSRNOG00000061082	4502	1992	1.17635	1.66244	3.78459e-07	7.89357e-06	up
ENSRNOG00000059819	15857	6123.33	1.37273	1.87805	7.83834e-15	1.1444e-12	up
ENSRNOG00000053002	931.333	339	1.45801	1.87885	6.41132e-06	7.80043e-05	up
ENSRNOG00000057906	1888.33	622.333	1.60135	2.0908	2.16638e-11	1.0543e-09	up
ENSRNOG00000055256	297.333	72.3333	2.03935	2.4314	0.00224701	0.0105827	up
ENSRNOG00000054171	296	71.3333	2.05295	2.46535	0.00122014	0.00659781	up
ENSRNOG00000054135	9401.67	2387.67	1.97732	2.5046	1.05021e-13	7.66654e-12	up
ENSRNOG00000056971	62	0.0001	19.2419	4.28236	0.022467	0.0783749	up

## Sheet: miRNA
miRNA	MeanCPM(LDL)	MeanCPM(NC)	log2(LDL/NC)	log2FoldChange	pvalue	qvalue	result
rno-miR-1249	0.35	6.59333	-4.23558	-4.47381	0.000182226	0.000850389	down
rno-miR-23b-5p	0.273333	5.45333	-4.31841	-4.23816	0.000387369	0.00164223	down
rno-novel-109-mature	0.0001	1.31	-13.6773	-3.9714	0.0413325	0.0968179	down
rno-novel-166-mature	6.26667	83.5333	-3.73658	-3.94044	4.54437e-26	3.03968e-24	down
rno-miR-1247-3p	0.52	5.18667	-3.31822	-3.52644	0.000596782	0.00239509	down
rno-novel-20-mature	0.443333	4.91	-3.46926	-3.48598	0.000951344	0.00362474	down
rno-miR-301a-5p	3.62	33.4733	-3.20895	-3.45242	2.07314e-13	5.42621e-12	down
rno-miR-532-5p	2.92333	24.9167	-3.09142	-3.22573	1.32245e-11	2.65372e-10	down
rno-miR-148a-5p	2.04	16.04	-2.97503	-3.078	8.42674e-08	9.22345e-07	down
rno-miR-190a-5p	0.733333	5.1	-2.79796	-3.06892	0.00111072	0.00417907	down
rno-miR-673-3p	0.273333	2.39	-3.12828	-3.06429	0.024622	0.0612497	down
rno-miR-702-3p	4.13667	27.2067	-2.71742	-2.84586	3.22236e-09	3.9589e-08	down
rno-miR-484	26.84	158.04	-2.55783	-2.7029	3.4363e-21	1.88059e-19	down
rno-novel-91-mature	11.9467	64.01	-2.42169	-2.62796	4.16095e-07	3.91389e-06	down
rno-novel-184-mature	396.28	2183.71	-2.46219	-2.61844	1.55001e-12	3.33252e-11	down
rno-novel-187-mature	396.28	2183.71	-2.46219	-2.61844	1.55001e-12	3.33252e-11	down
rno-novel-157-mature	397.287	2189.42	-2.4623	-2.61843	1.294e-12	2.9961e-11	down
rno-miR-214-5p	2.04	10.8767	-2.4146	-2.60403	2.27554e-05	0.000145732	down
rno-miR-1193-3p	11.92	62.38	-2.3877	-2.5094	6.90905e-16	2.44662e-14	down
rno-novel-37-mature	4.09	19.73	-2.27022	-2.49304	1.74867e-07	1.78424e-06	down
rno-novel-125-mature	31.4567	156.933	-2.31871	-2.46277	1.23264e-20	6.18373e-19	down
rno-miR-26b-3p	5.39667	25.4933	-2.23998	-2.33577	2.28834e-08	2.59921e-07	down
rno-miR-30d-3p	6.20333	27.07	-2.12558	-2.2895	7.49267e-09	8.84429e-08	down
rno-miR-188-3p	3.12	12.84	-2.04103	-2.18461	2.58024e-05	0.000158501	down
rno-miR-374-3p	32.66	128.263	-1.97351	-2.15159	7.09866e-07	6.01886e-06	down
rno-miR-128-1-5p	1.20333	4.65	-1.95019	-2.14774	0.00719942	0.0209375	down
rno-miR-181b-1-3p	2.07333	7.47667	-1.85044	-2.11899	0.00217672	0.00748792	down
rno-miR-30c-1-3p	1.22	4.53667	-1.89475	-2.10563	0.00812168	0.0230625	down
rno-miR-758-3p	0.93	3.73	-2.00387	-2.0917	0.0159104	0.0418257	down
rno-miR-188-5p	1.39333	5.46	-1.97036	-2.05424	0.00739528	0.0212274	down
rno-miR-152-5p	16.69	61.2567	-1.87588	-2.00539	1.21703e-09	1.70384e-08	down
rno-miR-331-3p	12.7033	45.46	-1.83939	-1.98364	8.80807e-10	1.29328e-08	down
rno-miR-340-5p	8.43	28.3067	-1.74754	-1.9107	6.28772e-07	5.56648e-06	down
rno-miR-362-5p	610.96	2025.91	-1.72942	-1.87304	1.99739e-18	8.5888e-17	down
rno-miR-148a-3p	596	1923.33	-1.69022	-1.8326	3.82553e-18	1.53531e-16	down
rno-miR-497-5p	1.78667	5.66333	-1.66438	-1.80706	0.0074049	0.0212274	down
rno-miR-874-3p	33.8267	103.85	-1.61827	-1.76148	1.05357e-12	2.64271e-11	down
rno-novel-152-mature	11.2567	33.95	-1.59263	-1.75391	4.11291e-06	3.09496e-05	down
rno-miR-340-3p	2.97	8.48333	-1.51417	-1.72036	0.00372399	0.0116578	down
rno-miR-18a-5p	34.1333	101.38	-1.57052	-1.70873	1.12071e-10	2.04444e-09	down
rno-novel-6-star	6.96	19.3733	-1.47691	-1.61202	3.96594e-05	0.000227381	down
rno-novel-7-star	6.96	19.3733	-1.47691	-1.61202	3.96594e-05	0.000227381	down
rno-novel-8-star	6.96	19.3733	-1.47691	-1.61202	3.96594e-05	0.000227381	down
rno-novel-60-mature	80.55	219.853	-1.44858	-1.61129	2.16234e-05	0.000139971	down
rno-novel-154-mature	80.55	219.853	-1.44858	-1.61129	2.16234e-05	0.000139971	down
rno-novel-11-mature	8.33333	23.0433	-1.46738	-1.59757	0.00151193	0.00538569	down
rno-novel-101-mature	8.33333	23.0433	-1.46738	-1.59757	0.00151193	0.00538569	down
rno-novel-127-mature	8.33333	23.0433	-1.46738	-1.59757	0.00151193	0.00538569	down
rno-miR-181a-2-3p	2.93	7.74667	-1.40267	-1.59667	0.00567958	0.0170105	down
rno-miR-3068-5p	1.66667	4.49	-1.42975	-1.58906	0.0272963	0.0673458	down
rno-novel-13-mature	3.57667	9.45333	-1.40221	-1.58416	0.00882926	0.0247219	down
rno-miR-17-1-3p	14.9967	40.4233	-1.43055	-1.57247	4.63563e-07	4.29331e-06	down
rno-miR-101a-3p	249.097	657.693	-1.40071	-1.54384	3.08108e-09	3.86418e-08	down
rno-miR-24-1-5p	10.7367	28.54	-1.41044	-1.54073	3.03813e-05	0.000182896	down
rno-miR-872-3p	200.12	526.347	-1.39515	-1.53751	1.54578e-14	4.89768e-13	down
rno-novel-10-mature	39.9	105.207	-1.39877	-1.52728	0.00236584	0.00804654	down
rno-miR-341	2.46667	6.37333	-1.36949	-1.52299	0.0151499	0.0401773	down
rno-miR-1247-5p	4.82	12.1333	-1.33187	-1.48598	0.00338636	0.0109602	down
rno-miR-503-3p	6.77	16.9367	-1.32292	-1.46781	0.00136034	0.0049333	down
rno-miR-155-3p	3.34	7.71	-1.20688	-1.41555	0.0177239	0.0457931	down
rno-miR-181a-1-3p	59.1967	141.033	-1.25245	-1.40608	6.74325e-07	5.88324e-06	down
rno-novel-16-mature	3.41667	8.16	-1.25598	-1.39724	0.00929013	0.0257726	down
rno-miR-322-5p	49.1233	116.55	-1.24647	-1.39462	4.86198e-09	5.85382e-08	down
rno-miR-143-3p	8204.67	19351.9	-1.23796	-1.37901	4.99871e-11	9.70718e-10	down
rno-novel-10-star	2.52	5.50333	-1.12688	-1.35278	0.0438223	0.099754	down
rno-miR-136-3p	31.0233	72.0067	-1.21478	-1.35131	1.23711e-05	8.56021e-05	down
rno-novel-1-star	6.62667	14.67	-1.14651	-1.31684	0.00370331	0.0116578	down
rno-novel-2-star	6.62667	14.67	-1.14651	-1.31684	0.00370331	0.0116578	down
rno-novel-3-star	6.62667	14.67	-1.14651	-1.31684	0.00370331	0.0116578	down
rno-novel-4-star	6.62667	14.67	-1.14651	-1.31684	0.00370331	0.0116578	down
rno-miR-191a-3p	13.84	30.8767	-1.15767	-1.30697	4.45636e-05	0.000248401	down
rno-novel-172-mature	170.19	373.35	-1.13338	-1.29278	0.00040846	0.00171953	down
rno-miR-466c-5p	153.817	338.517	-1.13802	-1.26872	0.00292243	0.00982851	down
rno-novel-179-mature	17.6767	38.0733	-1.10693	-1.2687	6.98959e-05	0.000369099	down
rno-miR-199a-5p	12001.8	25855.8	-1.10724	-1.24688	1.70495e-09	2.32593e-08	down
rno-miR-140-5p	151.12	314.947	-1.05941	-1.20722	5.59531e-06	4.05828e-05	down
rno-miR-32-5p	2.89	6.28333	-1.12046	-1.20025	0.0489608	0.108762	down
rno-miR-93-3p	5.04333	10.4433	-1.05013	-1.18587	0.0325873	0.0787853	down
rno-miR-22-3p	3262.23	6669.1	-1.03164	-1.17782	5.02626e-06	3.69001e-05	down
rno-miR-126a-5p	36.5167	73.4167	-1.00755	-1.14982	4.17485e-05	0.0002371	down
rno-miR-466b-3p	5.61333	11.1633	-0.991838	-1.14604	0.0138406	0.037459	down
rno-miR-27b-3p	10857.8	21623.4	-0.993856	-1.13667	1.34393e-08	1.55586e-07	down
rno-miR-143-5p	178.11	351.663	-0.981426	-1.12026	7.34078e-08	8.18361e-07	down
rno-miR-30e-5p	3609.03	6979.85	-0.951586	-1.09046	2.08544e-05	0.00013796	down
rno-miR-760-3p	9.81	19.0233	-0.955445	-1.08848	0.00316634	0.0104161	down
rno-miR-370-3p	4.18	8.08667	-0.952042	-1.07859	0.0415935	0.0970516	down
rno-miR-24-2-5p	843.67	1606.05	-0.928766	-1.07128	2.6384e-07	2.64719e-06	down
rno-miR-149-5p	18.7333	34.6567	-0.887525	-1.02282	0.00125073	0.00461927	down
rno-miR-434-5p	22.3467	41.59	-0.896177	-1.02225	0.000947519	0.00362474	down
rno-novel-53-mature	49.35	90.0233	-0.867249	-1.00888	0.000153245	0.000726405	down
rno-novel-169-mature	49.35	90.0233	-0.867249	-1.00888	0.000153245	0.000726405	down
rno-miR-6324	43.8367	19.88	1.14082	1.01173	0.00131498	0.00479769	up
rno-miR-329-3p	14.6167	6.50333	1.16836	1.02667	0.00831601	0.0235035	up
rno-novel-54-mature	2088.78	925.367	1.17456	1.03624	0.000202847	0.000918148	up
rno-novel-69-mature	2088.78	925.367	1.17456	1.03624	0.000202847	0.000918148	up
rno-novel-175-mature	2088.78	925.367	1.17456	1.03624	0.000202847	0.000918148	up
rno-miR-455-3p	54.5133	23.7933	1.19605	1.04878	8.9364e-05	0.000459804	up
rno-miR-218a-5p	270.63	117.773	1.20031	1.06317	2.39933e-05	0.000150458	up
rno-miR-665	12.8233	5.52667	1.21429	1.07162	0.013876	0.037459	up
rno-miR-324-3p	18.8967	8.19667	1.20502	1.0907	0.00737407	0.0212274	up
rno-miR-337-5p	44.1767	18.88	1.22643	1.09582	0.00084229	0.00329259	up
rno-miR-34b-3p	148.513	62.98	1.23763	1.09718	9.68402e-06	6.77881e-05	up
rno-miR-224-5p	212.31	90.0933	1.23668	1.10125	2.48177e-05	0.000154023	up
rno-miR-300-3p	28.2033	11.9267	1.24167	1.10793	0.00117283	0.00435828	up
rno-let-7b-3p	77.0033	32.1733	1.25906	1.12097	1.67173e-05	0.000114362	up
rno-miR-409a-3p	80.4233	33.6667	1.25629	1.12479	3.41722e-05	0.000201683	up
rno-let-7b-5p	7057.11	2942.2	1.26218	1.1338	0.000359594	0.00155347	up
rno-miR-26b-5p	4803.4	1940.59	1.30756	1.16556	2.68168e-05	0.000163068	up
rno-novel-5-star	29.4133	11.82	1.31524	1.16645	0.000323802	0.00142284	up
rno-let-7d-3p	763.473	301.617	1.33986	1.19942	8.32301e-07	6.95896e-06	up
rno-novel-5-mature	654.737	260.49	1.32969	1.20065	0.000168108	0.000790634	up
rno-let-7a-1-3p	706.95	275.387	1.36015	1.22327	1.08865e-06	8.51124e-06	up
rno-let-7c-2-3p	706.95	275.387	1.36015	1.22327	1.08865e-06	8.51124e-06	up
rno-let-7c-5p	12996.9	5083	1.35441	1.22587	0.000135119	0.000661995	up
rno-miR-495	46.67	18.02	1.3729	1.22996	8.56501e-05	0.000444495	up
rno-miR-129-5p	11.4633	4.32333	1.40681	1.25274	0.00526889	0.0159391	up
rno-miR-206-3p	9.18667	3.53667	1.37715	1.26864	0.015865	0.0418257	up
rno-miR-421-3p	120.57	45.3733	1.40995	1.27611	9.17125e-07	7.56314e-06	up
rno-miR-877	17.1467	6.44	1.4128	1.28476	0.00302928	0.0101313	up
rno-miR-674-3p	79.5067	29.5267	1.42906	1.29222	3.97799e-07	3.80119e-06	up
rno-miR-193a-3p	29.5133	10.9733	1.42737	1.30702	0.000191845	0.000888388	up
rno-miR-25-5p	83.1633	29.6533	1.48775	1.34921	0.00106515	0.00403285	up
rno-miR-431	17.4433	6.22333	1.48692	1.36595	0.000575028	0.00232327	up
rno-miR-494-3p	191.54	66.2733	1.53115	1.39034	6.7715e-10	1.10174e-08	up
rno-novel-65-mature	51.69	17.93	1.52751	1.392	3.12486e-05	0.000186254	up
rno-miR-485-3p	4.45	1.50667	1.56245	1.39592	0.0487056	0.108595	up
rno-let-7e-3p	45.68	15.6167	1.54848	1.40808	1.05296e-06	8.45173e-06	up
rno-miR-128-3p	635.867	212.553	1.5809	1.44135	1.18081e-12	2.84338e-11	up
rno-miR-433-3p	28.8967	9.13	1.66222	1.52458	8.96708e-06	6.3508e-05	up
rno-miR-200c-3p	6.60667	2.03333	1.70008	1.5267	0.0148377	0.0396991	up
rno-miR-496-3p	9.16667	2.88333	1.66866	1.52958	0.00704471	0.020587	up
rno-miR-369-5p	20.4667	6.18	1.7276	1.58392	6.18655e-05	0.000335523	up
rno-miR-212-3p	60.5933	18.1967	1.73548	1.60942	3.52072e-07	3.41851e-06	up
rno-let-7f-1-3p	79.7833	23.79	1.74573	1.61316	8.79626e-10	1.29328e-08	up
rno-miR-155-5p	699.73	207.52	1.75355	1.61859	2.68501e-09	3.4391e-08	up
rno-novel-149-mature	17.6233	5.24	1.74985	1.62507	4.91719e-05	0.000271573	up
rno-miR-323-3p	4.92	1.43	1.78264	1.63131	0.0162083	0.0422522	up
rno-miR-3559-3p	26.99	7.93667	1.76582	1.63288	7.49264e-05	0.000392224	up
rno-miR-22-5p	198.903	56.1167	1.82557	1.68295	1.84007e-14	5.5386e-13	up
rno-miR-34c-3p	80.13	22.47	1.83434	1.6949	8.25668e-10	1.27449e-08	up
rno-miR-28-5p	1461.99	405.06	1.85172	1.71463	2.32953e-17	8.76484e-16	up
rno-miR-134-5p	87.61	24.1	1.86206	1.72265	1.07447e-09	1.54007e-08	up
rno-miR-335	35.48	9.83333	1.85125	1.73152	2.38274e-06	1.81571e-05	up
rno-miR-98-3p	42.0667	10.6767	1.97822	1.8297	1.73865e-09	2.32593e-08	up
rno-miR-672-5p	936.937	238.053	1.97667	1.85489	7.97848e-06	5.71791e-05	up
rno-miR-150-5p	33.9267	8.55	1.98842	1.86389	9.08089e-08	9.76195e-07	up
rno-novel-148-mature	2.92333	0.76	1.94354	1.86403	0.03716	0.0884203	up
rno-miR-423-5p	905.253	225.473	2.00536	1.86614	5.20056e-10	8.69649e-09	up
rno-miR-505-5p	5.59	1.36	2.03924	1.94395	0.0060961	0.0181676	up
rno-miR-219a-5p	11.0867	2.67	2.05391	1.96058	0.000358825	0.00155347	up
rno-miR-450b-3p	38.6967	9.01667	2.10154	1.98059	9.92863e-08	1.0486e-06	up
rno-miR-132-3p	165.737	36.68	2.17583	2.04135	3.32669e-15	1.11259e-13	up
rno-miR-382-5p	67.2133	14.7533	2.18771	2.04441	7.51798e-10	1.19101e-08	up
rno-miR-320-3p	966.937	207.933	2.2173	2.08207	2.52434e-14	7.23643e-13	up
rno-miR-485-5p	3.07667	0.66	2.22083	2.10376	0.0431785	0.099598	up
rno-miR-487b-3p	33.3233	6.89	2.27396	2.12591	2.57202e-10	4.42387e-09	up
rno-novel-29-mature	2.61667	0.57	2.1987	2.14079	0.0440389	0.099754	up
rno-novel-12-star	3.99667	0.82	2.2851	2.15426	0.00694208	0.020386	up
rno-miR-342-5p	2.84667	0.566667	2.3287	2.17507	0.0196707	0.0506059	up
rno-miR-200b-3p	3.83667	0.716667	2.42048	2.1949	0.0367606	0.0878169	up
rno-novel-118-mature	88.02	17.3467	2.34317	2.21057	2.4918e-12	5.17263e-11	up
rno-miR-380-5p	2.16	0.42	2.36257	2.24512	0.047914	0.107228	up
rno-miR-142-5p	22.6767	4.22333	2.42475	2.31312	6.19542e-07	5.56648e-06	up
rno-miR-540-3p	4.45333	0.81	2.45889	2.33212	0.00414421	0.0127939	up
rno-miR-493-5p	35.0033	5.76667	2.60168	2.4566	6.03327e-11	1.13501e-09	up
rno-novel-88-mature	7.30333	1.11	2.718	2.5614	0.000223099	0.00100228	up
rno-miR-133b-3p	5.52333	0.69	3.00087	2.9528	0.00175405	0.00621139	up
rno-novel-150-mature	61.43	5.61333	3.45201	3.32528	5.51278e-23	3.31869e-21	up
rno-novel-122-mature	9.14667	0.803333	3.50918	3.35072	3.0844e-07	3.04395e-06	up
rno-miR-6331	2.23	0.163333	3.77115	3.60041	0.00660384	0.0195838	up
rno-miR-154-5p	3.54667	0.253333	3.80735	3.75718	0.00127341	0.00467435	up
rno-miR-486	37.0333	2.35	3.97809	3.86053	2.30703e-09	3.01921e-08	up
rno-miR-144-5p	2.74667	0.166667	4.04264	3.87831	0.00318966	0.0104357	up
rno-miR-1-3p	45.4533	2.74667	4.04863	3.92967	0.000872571	0.00338895	up
rno-novel-177-mature	120.627	7.22333	4.06174	3.94409	5.17332e-32	3.89292e-30	up
rno-miR-3473	17.1867	0.82	4.38952	4.23745	2.01116e-13	5.42621e-12	up
rno-miR-1188-5p	1.51333	0.07	4.43423	4.40444	0.00910941	0.0253883	up
rno-miR-133a-3p	41.8667	1.77667	4.55856	4.4423	0.000226768	0.00101122	up
rno-novel-176-mature	33.0167	1.25667	4.71552	4.50723	5.96386e-20	2.76172e-18	up
rno-miR-451-5p	87.04	3.42333	4.6682	4.54084	1.13456e-06	8.75651e-06	up
rno-novel-183-mature	1.84333	0.07	4.71882	4.63168	0.00418116	0.0128421	up
rno-miR-328b-3p	1.98333	0.0733333	4.75731	4.78487	0.00276993	0.00936797	up
rno-miR-144-3p	47.0433	1.25	5.23399	5.112	7.01007e-07	6.01886e-06	up
rno-miR-205	3.37667	0.0733333	5.52499	5.56738	0.000691914	0.00275849	up
rno-novel-173-mature	67.2133	1.20333	5.80364	5.66596	3.93211e-39	3.38162e-37	up
rno-miR-1b	255.063	4.67333	5.77026	5.66746	2.0589e-05	0.000137717	up
rno-novel-14-star	1.89667	0.0001	14.2112	5.67152	0.000542994	0.00222369	up
rno-novel-15-star	1.89667	0.0001	14.2112	5.67152	0.000542994	0.00222369	up
rno-novel-102-mature	913.093	12.6867	6.16938	6.04413	6.05116e-76	1.21427e-73	up
rno-novel-108-mature	913.093	12.6867	6.16938	6.04413	6.05116e-76	1.21427e-73	up
rno-miR-223-3p	2.98333	0.0001	14.8646	6.34862	4.25795e-05	0.00023956	up
rno-novel-170-mature	373.62	3.9	6.58195	6.48255	1.25202e-62	1.88429e-60	up
rno-novel-159-mature	1393.91	11.5567	6.91426	6.78827	1.49608e-128	9.00643e-126	up
rno-miR-122-5p	120.017	0.903333	7.05376	6.98812	4.63133e-45	4.64677e-43	up
rno-novel-93-mature	5.36667	0.0001	15.7117	7.15574	1.62784e-07	1.68958e-06	up
rno-novel-136-mature	138.963	0.933333	7.2181	7.18815	3.31144e-48	3.98697e-46	up
rno-novel-59-mature	18.0933	0.0466667	8.59885	7.95954	2.3076e-10	4.08581e-09	up

## Sheet: repeat RNA
repeat_ID	MeanCPM(LDL)	MeanCPM(NC)	log2(LDL/NC)	log2FoldChange	pvalue	qvalue	result
SINE/5S-Deu-L2	86	12260	-7.15541	-3.92616	1.08701e-68	1.41311e-67	down
srpRNA	465	12249.3	-4.71933	-1.51785	9.04467e-13	5.87904e-12	down
LTR/ERVK	7.33333	164.333	-4.48601	-1.17978	1.48294e-05	5.50807e-05	down
LTR/ERVL-MaLR	2	29.6667	-3.89077	-1.10653	0.0283707	0.067058	down
SINE/Alu	44.6667	871.333	-4.28595	-1.03693	1.22422e-06	6.36594e-06	down
SINE/B2	37.6667	554	-3.87853	-0.601753	0.00893137	0.0258017	down
snRNA	1488.67	7028.67	-2.23923	1.03272	3.58835e-06	1.55495e-05	up
scRNA	4484.33	12083.7	-1.43009	1.92218	4.53308e-20	3.92867e-19	up
Low_complexity	2.66667	7.33333	-1.45943	1.97507	0.000345369	0.00112245	up
tRNA	878497	33018.7	4.73368	8.14298	4.1469e-217	1.07819e-215	up
