# Supplementary material for: Ox-LDL induced profound changes of small non-coding RNA in rat endothelial cells
Source: Front Cardiovasc Med. 2023 Feb 7;10:1060719. doi: 10.3389/fcvm.2023.1060719 (PMC9941181; doi:10.3389/fcvm.2023.1060719)
Supplement: Supplementary file 2 [file Table_2.XLSX]

## Sheet: Primer Sequence
ID（此处无需填写）	Primer name	Sequence（5' to 3'）
01	ENSRNOT00000084684.1F	CGCCTGCATATTCCTACGACTTCTC
02	ENSRNOT00000084684.1R	TCTCCTCAGTCACGGTCCACAG
03	ENSRNOT00000083385.1F	CCTGGCAATGGGCAAAGAGA
04	ENSRNOT00000083385.1R	AAGCCAGGCATCAAGCTAGG
05	ENSRNOT00000086738.1F	ACCTTTTGGAACTGAATTTAAGTGA
06	ENSRNOT00000086738.1R	TGTTGTCTCAGTGGTAGTGACG
07	ENSRNOT00000078134.1F	TGAGACATGCATGATGACTACAAC
08	ENSRNOT00000078134.1R	GTGGACCTCAGACTCGCAAT
09	ENSRNOT00000080630.1 F	GGGAGTCGTCTGAAACATGC
10	ENSRNOT00000080630.1 R	GTGGACCTCAGACTCGCAAA
11	ENSRNOT00000080495.1F	AACCACGAGGACGAGACATAGC
12	ENSRNOT00000080495.1R	AAGAACGATCATCAATGGCAAGAGG
13	ENSRNOT00000089231.1F	TGGGAGTCGTCTGAAACATGC
14	ENSRNOT00000089231.1R	GTGGACCTCAGACTCGCAAT
15	ENSRNOT00000089915.1F	TGGGCTGGCCAATTCACTTA
16	ENSRNOT00000089915.1R	TGGTCATATCCACAGCAAAAGA
17	ENSRNOT00000081585.1F	TAAGCTAAGAGCAAGCCATCTG
18	ENSRNOT00000081585.1R	ATATGTAGGCTGCCAAAGGAGG
19	ENSRNOT00000063234.3F	TGGCCAAGGATGAGAACTCTA
20	ENSRNOT00000063234.3R	CAGCAGCATATCCAGTCAGGT
21	ENSRNOT00000080960.1F	GTGATGTCATGGCATGTATTAGC
22	ENSRNOT00000080960.1R	CAGGTCTCAGTGCCATTTGTAAC
23	ENSRNOT00000086169.1F	AAGATGTGGGAGTCGTCTGA
24	ENSRNOT00000086169.1R	GTGGACCTCAGACTCGCAAT
25	ENSRNOT00000086861.1F	CACCTTGGCCAGTGAACTTCT
26	ENSRNOT00000086861.1R	CTGGTGTTAGCGAAATCCTGC
27	ENSRNOT00000088786.1F	TGACAAGCATATGGCTGAACTT
28	ENSRNOT00000088786.1R	TTTTCAGCAGTAAGATGACATCAC
31	ENSRNOT00000086923.1F	GCCTTTTGCTAATGACCTGC
32	ENSRNOT00000086923.1R	AAGTTGCCACTTCACCCAAA
33	ENSRNOT00000080998.1 F	TCGGAAGTGTGCTACATTGAAC
34	ENSRNOT00000080998.1 R	AGCGAAAATCCTGCCGTATG
37	ENSRNOT00000078790.1F	GTGTTTGATATAGGAGCACTGTGTG
38	ENSRNOT00000078790.1R	GATGAGGGTCGTCCTTGCAC
39	ENSRNOT00000082587.1F	TGCAGCGCTATAGCATTTTGC
40	ENSRNOT00000082587.1R	GCCTGTAGCTAGCGGTTAAA
41	ENSRNOT00000092097.1F	AGCTGGAATTACTGGCAGATTACT
42	ENSRNOT00000092097.1R	GGAAATCGTAGGCTCACCACT
43	ENSRNOT00000088446.1F	TCGCTGTGATGATTGATTCCAA
44	ENSRNOT00000088446.1R	CAAGGAAGGAACTAGCCAACAC
47	ENSRNOT00000079223.1F	CTGAAGAGGGGGAGCTGTTC
48	ENSRNOT00000079223.1R	TTCATATAGAGGAAAGACACGGAA
49	ENSRNOT00000078847.1F	GACTGTGGGTGCTGTATGAGT
50	ENSRNOT00000078847.1R	CCTCAGACTCGCAGACTTGTT
51	ENSRNOT00000081554.1F	TGACATGGGACCTTGTCTGA
52	ENSRNOT00000081554.1R	AGTCACTCTAAGCTCAATTTTTGAA
53	ENSRNOT00000078041.1 F	TCCGGAATCGCTGTACTGTC
54	ENSRNOT00000078041.1 R	GCCGAGAAAGCTCGTAGTCA
55	ENSRNOT00000081554.1F	TGACATGGGACCTTGTCTGA
56	ENSRNOT00000081554.1R	AGTCACTCTAAGCTCAATTTTTGAA
57	ENSRNOT00000078041.1F	TCCGGAATCGCTGTACTGTC
58	ENSRNOT00000078041.1R	GCCGAGAAAGCTCGTAGTCA
59	ENSRNOT00000090487.1F	TTTCCTCATAGGAGCCCAGTG
60	ENSRNOT00000090487.1R	AGGAGGCGGCTGTTTATGG
61	ENSRNOT00000080463.1 F	GACGGAAATTCTTCACTTTGACCTG
62	ENSRNOT00000080463.1 R	AGACACTGAGTTTCTTCAACAGACA
63	ENSRNOT00000078591.1 F	TCCTTCTGACCCTCCACTGT
64	ENSRNOT00000078591.1 R	CTCCCTGCTTTGAGTCCACA
65	ENSRNOT00000079032.1F	GACAGGATGTTTCGGTCCCA
66	ENSRNOT00000079032.1R	TGTCAGCAAGAAATGTTATCGGT
67	ENSRNOT00000085682.1F	CAACAGTTTGCTCTCCGTGTG
68	ENSRNOT00000085682.1R	GGTCAGACAGTGACTCGCTT
69	ENSRNOT00000080348.1 F	GGCAACTGTGATGAAAGATTTGG
70	ENSRNOT00000080348.1 R	AGAGGGACTGTTGTCCTCAT
71	ENSRNOT00000086225.1F	ACTGTGGACTCAAAGCAGGG
72	ENSRNOT00000086225.1R	CGCTGTCCTCTTCATCTCCC
73	ENSRNOT00000082476.1F	TGGAGGATGAAGCAAGGAGTG
74	ENSRNOT00000082476.1R	AGTGCGCTGTCAGCAATGTG
75	ENSRNOT00000077419.1F	TCTGACTTTACTGCTATGCTGAGT
76	ENSRNOT00000077419.1R	AACATGAAGCTCAGGGTTGGA
77	ENSRNOT00000069461.3F	ACAGAGAAGGTGGAGCAGTTC
78	ENSRNOT00000069461.3R	GGAAGGCAGCACGGTATGAA
79	ENSRNOT00000078554.1 F	ACTGAGCAGTTAGTAGTTGGTCC
80	ENSRNOT00000078554.1 R	GCCATCAGTCCCGTCTTGAAA
81	ENSRNOT00000079066.1F	TGACGAGTCAGAAAGGCCAC
82	ENSRNOT00000079066.1R	TTTGCCAAGGGACGCACTTA
83	ENSRNOT00000077844.1F	TGGTGAAGCTGATGATACCACT
84	ENSRNOT00000077844.1R	CAGGGTCGATCTGATGGGGA
85	ENSRNOT00000084625.1F	ATAACCATCCTTGCTCCCCG
86	ENSRNOT00000084625.1R	GCCCAAGAGGGCACGG
87	ENSRNOT00000090954.1F	TTGACAAGGATGGAAGGAGGC
88	ENSRNOT00000090954.1R	TCGTATGCGTGTTGTTAGGC
89	ENSRNOT00000079798.1F	GCTCGCTTCGGCAGCACATA
90	ENSRNOT00000079798.1R	GCCATGCTAATCTTCTCTGTATCGT
91	ENSRNOT00000091779.1F	ATGATACAGAGAAGATTAGCATGGC
92	ENSRNOT00000091779.1R	TGAATTTGCGTGTCATCCTTGTG
95	ENSRNOT00000089089.1 F	TGGCTAAGATCAAGTGTAGTATCTG
96	ENSRNOT00000089089.1 R	AAAGAGACTCGGCTTTACGTTT
97	ENSRNOT00000084247.1F	GCTCGCTTCGGCAGCACATA
98	ENSRNOT00000084247.1R	TGCGAATCTTCTCTGTATCGTTCCA
99	ENSRNOT00000089427.1	GACAAGGATGGAAGAGGCCC
100	ENSRNOT00000089427.1	GTGTGTTGTTAGGCCCAAGG
101	ENSRNOT00000080359.1F	CTAGGAGTTGGAATAGGAGCTTGCT
102	ENSRNOT00000080359.1R	TACCAGGTCGATGCGTGGAGTG
103	ENSRNOT00000085623.1F	GCTCACTTCGGCAGCACATACA
104	ENSRNOT00000085623.1R	TGCTAATCTTCTCTGTGTCGTTCCA
107	ENSRNOT00000080535.1F	ATCGCTTCTCGGCCTTT
108	ENSRNOT00000080535.1R	CGGATAGAGGACGTATCAGAT
109	ENSRNOT00000091618.1F	TCGCTTTGGCAGCCTACATAT
110	ENSRNOT00000091618.1R	GGGTCACAATAACAATCTTCTCTGT
111	ENSRNOT00000084988.1F	GCAGTATCGTAGCCAATGAGGTT
112	ENSRNOT00000084988.1R	AATTGCCAATGCCGACTATATTGC
113	ENSRNOT00000084475.1F	CCAGGGCGAGGCTTATCCATTG
114	ENSRNOT00000084475.1R	GCAGTCAAGTTTCCCGCATTTGG
115	ENSRNOT00000078339.1F	ATAGCCAATGAGGTTTATCCGAGGT
116	ENSRNOT00000078339.1R	AATTGCCAATGCCGACTATATTGC
117	ENSRNOT00000081232.1F	GCAGTATCGTAGCCAATGAGGTT
118	ENSRNOT00000081232.1R	TGCCAATGCCGACTATATTTCAAGT
119	ENSRNOT00000080566.1F	CTTACATCCGATGGTGAAGGT
120	ENSRNOT00000080566.1R	CACTGCCCACCTGCCA
121	ENSRNOT00000079657.1 F	ACACTCTGGTTTCTCTTCAGATCGT
122	ENSRNOT00000079657.1 R	AGTTGTTCCTCTCCACGGAAATCTT
123	ENSRNOT00000085417.1F	GCTCGCTTCAGCAGAAATCATACT
124	ENSRNOT00000085417.1R	GCCATGCTAATCTTCTCTGTATCGT
125	ENSRNOT00000092080.1 F	AGTGGGCCACCACTGC
126	ENSRNOT00000092080.1 R	TTTTTCACCACAGCCAGGCA
127	ENSRNOT00000091798.1F	GCAGTATCGTAGCCAATGAGGTT
128	ENSRNOT00000091798.1R	TGCCAATGCCGACTATATTTCAAGT
129	ENSRNOT00000090389.1 F	AGCTTTGTGCAGTGGCAGTATTGTA
130	ENSRNOT00000090389.1 R	TCGCACCTCAGATAAACCTCATTGG
131	ENSRNOT00000081005.1F	ACGATACAGAGAAGATTAGCATGGC
132	ENSRNOT00000081005.1R	GCTTCACGTATTTGTGTGTCATCCT
133	ENSRNOT00000078606.1F	CCTCTGGCAGCACGTACTCTAA
134	ENSRNOT00000078606.1R	GCCATGCTAATCTTCTCTGTATTGC
135	ENSRNOT00000091380.1F	TCGCTTCGGCAGCACATATACTA
136	ENSRNOT00000091380.1R	GCCATGCTAATCTTCTCTGTATCGT
137	ENSRNOT00000091517.1F	CGCAGTGGCAGTATCGTAGC
138	ENSRNOT00000091517.1R	CAATAATCGTGCCTCGGATAAACCT
139	ENSRNOT00000091548.1F	CCAGGGTGAGGCTTATCCATTGC
140	ENSRNOT00000091548.1R	GCAGTTGAGTTTCCCGCATTTGG
141	ENSRNOT00000078432.1F	AGTTGGAATAGGAGCTTGCTCTGTC
142	ENSRNOT00000078432.1R	GTGGACCATTGCTGGAGGTACTG
143	ENSRNOT00000088547.1F	GCAGGGGATCAAACCAAAGG
144	ENSRNOT00000088547.1R	ATGGCTTTCTATTCTCAAGCCT
145	ENSRNOT00000080225.1F	GGTGTGCTGACCCTGGAATTTC
146	ENSRNOT00000080225.1R	CCCACTACCACAAATTTCCTGCATT
147	ENSRNOT00000082249.1F	TTGGAGCTAAGAGATGGGACAGGAG
148	ENSRNOT00000082249.1R	CGATGCGTGGAGTGGACAGAA
149	ENSRNOT00000088440.1 F	AAAAGGGCTTCTGTCGTGAGT
150	ENSRNOT00000088440.1 R	ATCACCAGCTGCCCAAGTAT
151	ENSRNOT00000079533.1F	CTCTGGTTTCTCTTCAGATTGT
152	ENSRNOT00000079533.1R	GCCTTTGGTTTAAGACTCAGA
153	ENSRNOT00000086774.1 F	AAGGGCTTCTGTCGTGAGTG
154	ENSRNOT00000086774.1 R	GATCACCAGCTGCCCAAGTA
155	ENSRNOT00000084477.1F	CCAGGGCGAGGCTTATCCATTG
156	ENSRNOT00000084477.1R	GCAGTCGAGTTTCCCGCATTTG
157	ENSRNOT00000084922.1F	TGGAACTAGGAGTTGGAATAGGAGC
158	ENSRNOT00000084922.1R	AGGTCGAAGCGTGGAGTGGA
159	ENSRNOT00000087158.1F	ACTCTGGTTTCTCTTCAGATCGCATA
160	ENSRNOT00000087158.1R	GTAGTGACTCAGATTTGTTCCTCTCC
161	ENSRNOT00000091638.1F	CCAGGGCGAGGCTTATCCATTG
162	ENSRNOT00000091638.1R	GCAGTCGAGTTTCCCGCATTTG
163	ENSRNOT00000090399.1F	TGGAGCAGAAAGATAGGATGAAGCA
164	ENSRNOT00000090399.1R	AGCAGACCCGATGAGTGGAATG
167	ENSRNOT00000085457.1F	ACTAGGAGTTGGAATAGGAGCTTGCT
168	ENSRNOT00000085457.1R	TACCAGGTCGATGCGTGGAGTG
169	ENSRNOT00000085138.1F	GGAACTAGGAGTTGGAATAGGAGCTT
170	ENSRNOT00000085138.1R	AGGTCGATGCGTGGAGTGGA
171	ENSRNOT00000082222.1 F	CTAGGAGTTGGAATAGGAGCTTGCT
172	ENSRNOT00000082222.1 R	TACCAGGTCGATGCGTGGAGTG
173	ENSRNOT00000083813.1 F	TGGCTAAGATCAAGTGTGGTATCTGT
174	ENSRNOT00000083813.1 R	CCGTTCCTGGAGGTACTGCAATAC
175	ENSRNOT00000083392.1 F	ACTCTGGTTTCTCTTCAGATCGTAT
176	ENSRNOT00000083392.1 R	AAGACTCAGAATTGTTCCTCTCCAC
177	ENSRNOT00000086070.1F	ACACTCTGGTTTCTCTTCAGATCGT
178	ENSRNOT00000086070.1R	AGACTCACAGTTGTTCCTCTCCAC
179	ENSRNOT00000090418.1F	GCGCTACTGTCCAATGAACG
180	ENSRNOT00000090418.1R	CAGTACTGCCCTCACTATTCGT
181	ENSRNOT00000091676.1	TCGCCGAAGTGTTACAGCTCTTTTAGA
182	ENSRNOT00000085792.1	TATCGCTTCTCGGCCTTTTGGCTAA
183	ENSRNOT00000091391.1	CTGCAGTGATGACTTTCTTAGGACACC
184	ENSRNOT00000082103.1	GCGCCTACATGATGACAAACAAATGC
185	ENSRNOT00000083509.1	GCGGCGAGTTATGATGTGTAAATCCT
186	DQ614031	AACAATGCATGGGTGGTTCAGT
187	DQ729366	ATTCGTGGCTGCAGTGATGAC
188	DQ605281	AAGGTTGTTCGCAACCATCTGT
189	DQ755239	AACCTCCTGGGAAGTGTGCTT
190	DQ614094	GATTAATTGCCCGGCTAGCTCA
191	DQ743377	AAGAGCGTCTGTGACTAATGACAT
192	DQ761745	AACCTCCGAGAAAGGAAGGATTAG
193	DQ611416	ACAGTAGTGCCTATTTCAACGACT
194	DQ602402	AGCGCCGCTGGTGTAGT
195	DQ732897	ATATGCCCTTTCACCCCGGG
196	DQ620025	AACCTCCTTCCCCTTCCACTG
197	DQ614335	ACAGCTGGCCCTATAGCTCAG
198	DQ602069	AATGCTAAGCTGGAAAGAACCCA
199	DQ742232	AAGTTGCATAGGGATGTATGTGGT
200	DQ604305	AAGCTTATCCCTGGTGGTCTAGT
201	DQ614153	AACCTCCGCGTTGGTGGTATA
202	DQ625276	AACGGCTAGGCAAGTGCTCTA
203	DQ614630	AATTGATCGTTTCCGTAGTGTAGTG
204	DQ627390	ACACTACGTCAGATCCCATTACAG
205	DQ606544	CGCTTGCCTGAAAATGATGAATTC
206	DQ752735	ACGAGATCTGTGATGTGTGTATGTA
207	DQ611284	AACAGATGCCCTTGATGTCAACT
208	DQ603118	AAGCGCCTCCATATGATGTGAC
209	DQ602351	AACAATAGCAGAGTGGCGCAG
210	DQ747893	CACGCACTGAATGTCAAAGTGAA
211	DQ602597	AACCACTATGCAGTGTGGAACAT
212	DQ614091	AATAGTGCCCGGATGATCCTCA
213	DQ753429	AATCATGATGTGAAGAACTTCGGC
214	DQ627543	AACTTGATTCAGTCGGTAGAGCAT
215	DQ614010	AATTGCTGGCAGCCGACTTAG
216	DQ613630	AATCAATTGGCCAAGGATGAGAAC
217	DQ614101	CAACTATGCCGATCGGGTGTC
218	DQ614549	AGGATAGTGCGCTATGCCGAT
219	DQ749693	AAGAGCGTAGGCAGTGCATTG
220	DQ608296	AAGCGACCTGAGACTCTTAATCTC
221	DQ603505	AAGCGGACTGACTTCGGATCA
222	DQ603015	AATCCGGACAGTCTCATAATCTGAA
223	DQ614611	AACAGTGGTGTAGCATGTGATGT
224	DQ766555	ACACTACGTGATGATAATGGACTGA
225	DQ614159	AAGCTGAGGCTATCTAAGGCGA
226	rno-novel-59-mature	ATGCCTTAGGCTGGAGCTGG
227	rno-novel-136-mature	AAGGTTGTGGTGGGGAGGTAG
228	rno-novel-93-mature	CCACCACAGTTCTGTGGGGT
229	rno-miR-122-5p	ACCGAGGTTGGAGTGTGACAA
230	rno-novel-159-mature	CGCGGTGAAGAGACTGGAATCT
231	rno-novel-170-mature	CAAGCCGGCAAGGGAATGAG
232	rno-miR-223-3p	CCTCGAGCTGTCAGTTTGTCAA
233	rno-novel-108-mature	ATGCCTTAGGTGGGAACCCG
234	rno-novel-102-mature	ATGCCTTAGGTGGGAACCCG
235	rno-novel-15-star	ACGAGAACACTTGCATGTACACT
236	rno-novel-14-star	ACGAGAACACTTGCATGTACACT
237	rno-miR-1b	CGCGGCATGGAATGTAAAGAAG
238	rno-novel-173-mature	ACGAGATCGCTGAAGGAGAGG
239	rno-miR-205	AACAAGTCCTTCATTCCACCGG
240	rno-miR-144-3p	CGCCGCGTACAGTATAGATGATGTACT
241	rno-miR-328b-3p	GCAATTGCTGGCCCTCTCTG
242	rno-novel-183-mature	GCCGCGATGGTAGAAATAGAGACC
243	rno-miR-451-5p	AGGCGCATAAACCGTTACCATT
244	rno-novel-176-mature	GCACGTCCAATGACATCTGCT
245	rno-miR-133a-3p	ACCGTCTTTGGTCCCCTTCAA
246	rno-novel-37-mature	GAATTACCGGCCTGGGCAAC
247	rno-miR-1193-3p	AATTGCTCTAGGTCACCCGTTTT
248	rno-miR-214-5p	CGACGCGAAGAGTTGTCATGT
249	rno-novel-157-mature	CGTTAGATTCCCGGGTTTCGG
250	rno-novel-187-mature	CGTTAGATTCCCGGGTTTCGG
251	rno-novel-184-mature	CGTTAGATTCCCGGGTTTCGG
252	rno-novel-91-mature	AAGAAGATCTCGCTGGGGCC
253	rno-miR-484	AAGTCGCTCAGGCTCAGTCC
254	rno-miR-702-3p	AAGAATTGCCCACCCTTTACCC
255	rno-miR-673-3p	AGAGACGTCCGGGACTGAGT
256	rno-miR-190a-5p	CTGCGCCGCGTGATATGTTTGATATAT
257	rno-miR-148a-5p	AGGTGTTCAAAGTTCTGAGACACT
258	rno-miR-532-5p	ACGGCTCATGCCTTGAGTGT
259	rno-miR-301a-5p	CGCCGCTCTGACTTTATTGCACTAC
260	rno-novel-20-mature	AATGCTTCTAGACTCCGGGATTTT
261	rno-miR-1247-3p	AACAAGCGGGAACGTCGAGA
262	rno-novel-166-mature	CGACGCGATTGGTACCTGTTT
263	rno-novel-109-mature	GCCGACCCAGCACTCAAATC
264	rno-miR-23b-5p	AGAGTCGGGTTCCTGGCATG
265	rno-miR-1249	TAATCATACGCCCTTCCCCCC
266
267
268
269
270
271
272
273
274
275
276
277
278
279
280
281
282
283
284
285
286
287
288
289
290
291
292
293
294
295
296
297
298
299
300

## Sheet: 修饰名称
5’端修饰	3’端修饰	两端修饰	中间修饰	中间修饰代码	中间修饰碱基
5`6-FAM	3`6-FAM	5`6-FAM，3`BHQ1	1-Me-dA	/i1-MedA/	A
5`Acrydite	3`Acrydite	5`6-FAM，3`BHQ2	2-Aminopurine	/i2-Amp/	A
5`Alexa Fluor 350	3`Alexa Fluor 350	5`6-FAM，3`Dabcyl	5-Aza-2`-deoxycytidine	/i5-AzadC/	C
5`Alexa Fluor 405	3`Alexa Fluor 405	5`6-FAM，3`DBQ1	5-Bromo dU	/i5Br-dU/	U
5`Alexa Fluor 430	3`Alexa Fluor 430	5`6-FAM，3`Eclipse	5F-dU	/i5F-dU/	U
5`Alexa Fluor 488	3`Alexa Fluor 488	5`6-FAM，3`MGB	5-Hydroxmethyl dC	/55HydMe-dC/	C
5`Alexa Fluor 532	3`Alexa Fluor 532	5`6-FAM，3`TAMRA-N	5-Methyl dC	/i5MedC/	C
5`Alexa Fluor 555	3`Alexa Fluor 555	5`CY3，3`BHQ2	5-Nitroindole	/i5NitInd/
5`Alexa Fluor 568	3`Alexa Fluor 568	5`CY3，3`Dabcyl-N	8-OXO-dG	/i8oxodG/	G
5`Alexa Fluor 594	3`Alexa Fluor 594	5`CY3，3`MGB	Azobenzene	/iAbz/
5`Alexa Fluor 647	3`Alexa Fluor 647	5`CY5，3`BHQ2	C12 Spacer	/iSpC12/
5`Alexa Fluor 680	3`Alexa Fluor 680	5`CY5，3`BHQ-3	C3 Spacer	/iSpC3/
5`AMCA	3`AMCA	5`CY5，3`Dabcyl	C6 Spacer	/iSp6/
5`Atto 425	3`AquaPhluor 593	5`CY5，3`MGB	deoxyInosine (dI)	/ideoxyI/	I
5`ATTO 590	3`Atto 425	5`CY5.5，3`BHQ2	deoxyUridine (dU)	/ideoxyU/	U
5`Azide(N3)	3`ATTO 590	5`HEX，3`BHQ1	dSpacer	/idSp/
5`BBQ650	3`Azide(N3)	5`HEX，3`BHQ2	Int 6-FAM-dT	/i6FAMdT/	T
5`BHQ1	3`BBQ650	5`HEX，3`Dabcyl	Int Acrydite dT	/iAcryditedT/	T
5`BHQ2	3`BHQ1	5`HEX，3`DBQ1	Int Alexa Fluor 350 dT	/iAF350dT/	T
5`Biotin	3`BHQ2	5`HEX，3`Eclipse	Int Alexa Fluor 405 dT	/iAF405dT/	T
5`Biotin-TEG	3`BHQ-3	5`HEX，3`MGB	Int Alexa Fluor 430 dT	/iAF430dT/	T
5`BODIPY FL	3`Biotin	5`HEX，3`TAMRA	Int Alexa Fluor 488-dT	/iAF488dT/	T
5`C3 Spacer	3`Biotin-TEG	5`JOE，3`BHQ1	Int Alexa Fluor 532 dT	/iAF532dT/	T
5`CHCH(Hexyne)	3`BODIPY FL	5`JOE，3`BHQ2	Int Alexa Fluor 555 dT	/iAF555dT/	T
5`CHO	3`C3 Spacer	5`JOE，3`Dabcyl-N	Int Alexa Fluor 568 dT	/iAF568dT/	T
5`Cholesteryl	3`C6 Spacer	5`JOE，3`MGB	Int Alexa Fluor 594 dT	/iAF594dT/	T
5`Cholesteryl-TEG	3`CHCH	5`JOE，3`TAMRA-N	Int Alexa Fluor 647 dT	/iAF647dT/	T
5`COOH	3`Cholesteryl	5`Quasar 670，3`BHQ2	Int Alexa Fluor 680 dT	/iAF680dT/	T
5`Cy3	3`Cholesteryl-TEG	5`ROX，3`BHQ2	Int Atto 425 dT	/iAtto425dT/	T
5`Cy5	3`Cy3	5`ROX，3`Dabcyl	Int Azide-dT	/iAzidedT/	T
5`Cy5(Hydrophilic)	3`Cy5	5`ROX，3`Eclipse	Int BBQ650 dT	/iBBQ650dT/	T
5`CY5.5	3`Cy5(Hydrophilic)	5`ROX，3`MGB	Int BHQ1 dT	/iBHQ1dT/	T
5`Cy7	3`CY5.5	5`TAMRA，3`BHQ2	Int BHQ2 dT	/iBHQ2dT/	T
5`Dabcyl	3`Cy7	5`TAMRA，3`Dabcyl	Int Biotin dT	/iBiodT/	T
5`DBCO	3`Dabcyl	5`TAMRA，3`Eclipse	Int BODIPY FL dT	/iBODIPYFLdT/	T
5`DBCO-TEG	3`DBCO	5`TAMRA，3`MGB	Int CHCH-dT	/iCHCHdT/	T
5`Desthio Biotin	3`ddC	5`TET，3`BHQ1	Int Cy3	/iCy3/
5`Desthio Biotin-TEG	3`Desthio Biotin-TEG	5`TET，3`BHQ2	Int Cy3-dT	/iCy3dT/	T
5`Dig	3`-dG-Q	5`TET，3`Dabcyl	Int Cy5	/iCy5/
5`Dithiol	3`Dig	5`TET，3`MGB	Int Cy5-dT	/iCy5dT/	T
5`Dual Biotin	3`Dithiol	5`TET，3`TAMRA	Int Cy5(Hydrophilic) dT	/iCy5HdT/	T
5`Eclipse	3`-dT-Q	5`Texas Red，3`BHQ2	Int CY5.5 dT	/iCY5.5dT/	T
5`Ferrocene	3`Eclipse	5`Texas Red，3`Dabcyl	Int CY7 dT	/iCY7dT/	T
5`HEX	3`Ferrocene	5`Texas Red，3`MGB	Int Dabcyl-dT	/iDabcyldT/	T
5`HS-SH C6	3`Ferrocene-N	5`VIC，3`BHQ1	Int DBCO dT	/iDBCOdT/	T
5`IR 650	3`HEX	5`VIC，3`BHQ2	Int Desthio Biotin dT	/iDesBiodT/	T
5`IR 750	3`HS-SH C3	5`VIC，3`DBQ1	Int Dig dT	/iDigdT/	T
5`JOE	3`HS-SH C6	5`VIC，3`MGB	Int Dithiol	/iDTPA/
5`Maleimide	3`Inverted dT		Int Dithiol dT	/iDithioldT/	T
5`Methylene Blue	3`IR 650		Int Eclipse	/iEclipse/
5`NED	3`IR 750		Int Ferrocene dT	/iFcdT/	T
5`NH2 C12	3`JOE		Int HEX-dT	/iHEXdT/	T
5`NH2 C6	3`Maleimide		Int HS-SH C6	/iHS-SH/
5`Oregon Green 488	3`Methylene Blue		Int IR 650 dT	/iIR650dT/	T
5`P	3`MGB		Int IR 750 dT	/iIR750dT/	T
5`Pacific Blue	3`NH2 C6		Int JOE-dT	/iJOEdT/	T
5`Pyrene	3`NH2 C6 dT		Int Methylene Blue dT	/iMeBluedT/	T
5`Quasar 570	3`NH2 C7		Int NH2 C6 dT	/iNH2C6dT/	T
5`Quasar 670	3`Oregon Green 488		Int Oregon Green 488 dT	/iOG488dT/	T
5`R6G	3`P		Int Pacific Blue dT	/iPacificBluedT/	T
5`ROX	3`Pacific Blue		Int Quasar 570 dT	/iQuasar570dT/	T
5`Ru	3`Puromycin		Int R6G dT	/iR6GdT/	T
5`SH C6	3`Pyrene		Int ROX-dT	/iROXdT/	T
5`Spacer 18	3`Quasar 570		Int Ru dT	/iRudT/	T
5`Symmetric	3`Quasar 670		Int Symmetric	/iSymmetric/
5`TAMRA	3`R6G		Int TAMRA-dT	/iTAMdT/	T
5`TET	3`ROX		Int TET-dT	/iTETdT/	T
5`Texas Red	3`Ru		Int Texas Red-dT	/iTexRddT/	T
5`Trebler	3`SH C3		Int Uni-Link Amino	/iUniAmM/
5`triple Biotin	3`SH C6		N6-Me-dA	/6-MedA/	A
5`Triple HS-SH	3`TAMRA-N		PC-Linker	/iPCLink/
5`triple SH	3`TET		Phosphorothioate	*
5`VIC	3`Texas Red		Pyrrolo-dC	/iPyrrolodC/
	3`Yakima Yellow		Spacer 18	/iSp18/
			Spacer 9	/iSp9/
			Trebler	/iTrebler/
			Inverted dA(A)	/iInvdA/	A
			Inverted dA(C)	/iInvdC/	C
			Inverted dA(G)	/iInvdG/	G
			Inverted dA(T)	/iInvdT/	T
			beta-L-DNA	/iLeftdA/	A
			beta-L-DNA	/iLeftdC/	C
			beta-L-DNA	/iLeftdG/	G
			beta-L-DNA	/iLeftdT/	T
			RNA	/rA/	A
			RNA	/rC/	C
			RNA	/rG/	G
			RNA	/rU/	U
			XNA	/iXNA_A/	A
			XNA	/iXNA_C/	C
			XNA	/iXNA_G/	G
			XNA	/iXNA_T/	T
			2F-RNA	/i2FA/	A
			2F-RNA	/i2FC/	C
			2F-RNA	/i2FG/	G
			2F-RNA	/i2FU/	U
			2`-O-Methyl	/i2OMeA/	A
			2`-O-Methyl	/i2OMeC/	C
			2`-O-Methyl	/i2OMeG/	G
			2`-O-Methyl	/i2OMeU/	U
			2-methoxyethyl	/i2MOErA/	A
			2-methoxyethyl	/i2MOErC/	C
			2-methoxyethyl	/i2MOErG/	G
			2-methoxyethyl	/i2MOErT/	U
			Gemcitabine(2`dual-F-dC)	/iGEM/	C
